# Supplementary material for: Gender Differences in the Association between Serum Uric Acid and Prediabetes: A Six-Year Longitudinal Cohort Study
Source: Int J Environ Res Public Health. 2018 Jul 23;15(7):1560. doi: 10.3390/ijerph15071560 (PMC6068609; doi:10.3390/ijerph15071560)
Supplement: Supplementary file 1 [file ijerph-15-01560-s001.zip]

Archive with 3 entries (3 files):
- supplementary table2.docx
- supplementary table3.docx
- supplementary table1.docx
